# Supplementary material for: Therapeutic radiation for childhood cancer drives structural aberrations of NF2 in meningiomas
Source: Nat Commun. 2017 Aug 4;8:186. doi: 10.1038/s41467-017-00174-7 (PMC5543118; doi:10.1038/s41467-017-00174-7)
Supplement: Supplementary file 2 — Supplementary Data 1 [file 41467_2017_174_MOESM2_ESM.xlsx]

## Sheet: Supplementary Data1
Paper RIM code	Histology Subtype	Location	Gender	Age at surgery	WHO grade	Mitoses (10HPF)	Primary / recurrent	Radiation induced (yes / no)	Source of radiation	RNA Sequenced	NF2 Fusion	Exome sequenced	Exome Sequencing data
													% genome affected by CNAs	NF2 focal mutation	PTEN focal mutation	AKT1 mutation	SMO mutation	TRAF7 mutation	PIK3CA mutation	1p loss	22q loss
RIM01	Atypical(meningomatous)	Left sphenoid wing	Male	48	2	9	Recurrent	yes	Prior thalamic glioma	Yes	NF2-MBD3	Yes	75.3689	No	No	No	No	No	No	yes	yes
RIM02	Atypical(transitional, angiomatous)	Planum sphenoid	Male	47	2	4	Primary	yes	Prior medulloblastoma	Yes		Yes	15.256	No	No	No	No	No	No	yes	yes
RIM03		Right lateral sphenoid wing	Male	47	1	ND	Primary	yes	Prior medulloblastoma	Yes	NF2-NIPSNAP1	Yes	8.24001	No	No	No	No	No	No	yes	yes
RIM04		Left medial sphenoid	Male	30	1	ND	Primary	yes	Cerebral malignancy related	No	ND	Yes	12.7255	No	No	No	No	No	No	yes	No
RIM05	Atypical(Angiomatous,fibrous)	Right frontal convexity	Male	69	2	1	Primary	yes	Prior scalp ringworm	Yes	NF2-DDX49	Yes	10.1555	No	No	No	No	No	No	yes	yes
RIM06	Angiomatous	Left supratentorial petrous ridge	Female	48	1	0	Primary	yes	Astrocytoma related	Yes		Yes	26.3582	No	No	No	No	No	No	yes	yes
RIM07	fibrous,meningothelial,angiomatous	Right frontal falcine	Male	38	1	3	Primary	yes	Prior leukemia	Yes	NF2-PHF21A	Yes	18.8594	No	No	No	No	No	No	yes	yes
RIM08	fibrous, meningothelial	Frontoparietal parasagittal	Female	35	2	10	Recurrent	yes	Prior leukemia	Yes		Yes	18.6477	No	No	No	No	No	No	yes	yes
RIM09	Angiomatous,meningotheliomatous	Left frontal (convexity)	Male	25	2	6	Primary	yes	Prior leukemia	Yes	NF2-PPIL2	Yes	13.9926	No	No	No	No	No	No	yes	yes
RIM10	Atypica(focal angiomatous)	Right frontal (convexity)	Female	34	2	5	Primary	yes	Prior leukemia	Yes		Yes	17.6496	No	No	No	No	No	No	yes	yes
RIM11	syncial, focal angiomatous	Right lateral	Female	47	1	1	Primary	yes	Prior medulloblastoma	Yes		Yes	25.3434	11th intron	No	No	No	No	No	yes	yes
RIM12	angiomatous,meningotheliomatous	Right temporal (convexity)	Female	48	1	0	Recurrent	yes	Prior medulloblastoma	Yes		Yes	22.8852	No	No	No	No	No	No	yes	yes
RIM13	meningotheliomatous	Right Petroclival	Male	26	1	1	Primary	yes	Prior leukemia	Yes		Yes	6.31396	No	No	No	No	No	No	yes	yes
RIM14		Right frontal (convexity)	Female	73	1	0	Primary	yes	Prior leukemia	Yes		Yes	32.1276	No	No	No	No	No	No	yes	yes
RIM15	meningotheliomatous,focal angiomatous	Right frontal (convexity)	Female	43	1	2	Primary	yes	Prior leukemia	Yes		Yes	33.3104	No	No	No	No	No	No	yes	yes
RIM16	transitional	Frontal falcine	Female	37	1	0	Primary	yes	Prior leukemia	Yes		Yes	12.7981	No	No	No	No	No	No	yes	yes
RIM17	Atypical(angiomatous,meningothelial)	Left frontal (convexity)	Male	22	2	4	Primary	yes	Prior medulloblastoma	Yes		Yes	33.6501	No	Yes	No	No	No	No	yes	yes
RIM18	Fibrous	Occipital falcine	Male	30	1	2	Primary	yes	Prior leukemia	Yes	NF2-ARHGAP20	Yes	6.25311	No	No	No	No	No	No	No	yes
