# Supplementary material for: Therapeutic radiation for childhood cancer drives structural aberrations of NF2 in meningiomas
Source: Nat Commun. 2017 Aug 4;8:186. doi: 10.1038/s41467-017-00174-7 (PMC5543118; doi:10.1038/s41467-017-00174-7)
Supplement: Supplementary file 4 — Supplementary Data 3 [file 41467_2017_174_MOESM4_ESM.xlsx]

## Sheet: Supplementary Data3
Unique Name	Descriptor	Wide Peak Limits	Peak Limits	Region Limits	q values	Residual q values after removing segments shared with higher peaks	Amplitude Threshold	RIM18_L1.SSXT12	RIM15_L1.SSXT1	RIM13_L1.SSXT7	RIM05_L1.SSXT11	RIM16_L1.SSXT4	RIM17_L1.SSXT11	RIM03_L1.SSXT3	RIM02_L1.SSXT8	RIM12_L1.SSXT2	RIM01_L1.SSXT9	RIM09_L1.SSXT12	RIM10_L1.SSXT9	RIM06_L1.SSXT5	RIM08_L1.SSXT10	RIM11_L1.SSXT13	RIM14_L1.SSXT6	RIM07_L1.SSXT15	RIM04_L1.SSXT10
Amplification Peak 1	17q23.3	chr17:48940292-71357984(probes 305875:309636)	chr17:48940423-71357809(probes 305876:309635)	chr17:48940423-71361585(probes 305876:309638)	0.0007026	0.0007026	0: t<0.1; 1: 0.1<t< 0.9; 2: t>0.9	0	0	0	0	0	0	0	2	0	1	0	2	0	0	0	0	1	0
Deletion Peak 1	1p36.21	chr1:1-43913356(probes 1:11893)	chr1:1-31886162(probes 1:8444)	chr1:1-109740222(probes 1:17635)	3.3842e-09	3.3842e-09	0: t>-0.1; 1: -0.1>t> -1.3; 2: t< -1.3	0	1	1	1	1	1	1	1	1	1	1	1	1	1	1	1	1	1
Deletion Peak 2	22q13.2	chr22:37268224-51304566(probes 354337:358693)	chr22:37268258-51304566(probes 354338:358693)	chr22:24036564-51304566(probes 352170:358693)	1.0284e-05	1.0284e-05	0: t>-0.1; 1: -0.1>t> -1.3; 2: t< -1.3	1	1	1	1	1	1	1	1	1	1	1	1	1	1	1	1	1	0
Amplification Peak 1 - CN values	17q23.3	chr17:48940292-71357984(probes 305875:309636)	chr17:48940423-71357809(probes 305876:309635)	chr17:48940423-71361585(probes 305876:309638)	0.0007026	0.0007026	Actual Copy Change Given	-0.11601	-0.033878	-0.0006961	-0.061044	-0.05076	-0.096957	0.044164	3.6569	-0.12042	0.7221	-0.10947	2.7847	0.0022085	-0.0060818	-0.032852	-0.02017	0.50375	-0.079685
Deletion Peak 1 - CN values	1p36.21	chr1:1-43913356(probes 1:11893)	chr1:1-31886162(probes 1:8444)	chr1:1-109740222(probes 1:17635)	3.3842e-09	3.3842e-09	Actual Copy Change Given	-0.032912	-0.74141	-0.70311	-0.46246	-0.83227	-0.83196	-0.7158	-0.82401	-0.66492	-0.91756	-0.705	-0.66249	-0.78065	-0.85791	-0.47257	-0.88411	-0.84982	-0.65368
Deletion Peak 2 - CN values	22q13.2	chr22:37268224-51304566(probes 354337:358693)	chr22:37268258-51304566(probes 354338:358693)	chr22:24036564-51304566(probes 352170:358693)	1.0284e-05	1.0284e-05	Actual Copy Change Given	-0.77355	-0.75826	-0.61976	-0.52571	-0.82569	-0.83936	-0.75233	-0.82705	-0.70077	-0.964	-0.54231	-0.23478	-0.68479	-0.84189	-0.43882	-0.88843	-0.9322	-0.052041
