# Supplementary material for: Therapeutic radiation for childhood cancer drives structural aberrations of NF2 in meningiomas
Source: Nat Commun. 2017 Aug 4;8:186. doi: 10.1038/s41467-017-00174-7 (PMC5543118; doi:10.1038/s41467-017-00174-7)
Supplement: Supplementary file 6 — Supplementary Data 5 [file 41467_2017_174_MOESM6_ESM.xlsx]

## Sheet: Supplementary Data5
IDT Targeted Sequencing Capture probes
Chromosome	Start	Stop	Probe ID	Gene Name
chr22	29999428	29999548	109138_3974602_NF2(4771).1_1	NF2
chr22	29999548	29999668	109138_3974602_NF2(4771).1_2	NF2
chr22	29999668	29999788	109138_3974602_NF2(4771).1_3	NF2
chr22	29999788	29999908	109138_3974602_NF2(4771).1_4	NF2
chr22	29999908	30000028	109138_3974602_NF2(4771).1_5	NF2
chr22	30000028	30000148	109138_3974602_NF2(4771).1_6	NF2
chr22	30000148	30000268	109138_3974602_NF2(4771).1_7	NF2
chr22	30000268	30000388	109138_3974602_NF2(4771).1_8	NF2
chr22	30000388	30000508	109138_3974602_NF2(4771).1_9	NF2
chr22	30000508	30000628	109138_3974602_NF2(4771).1_10	NF2
chr22	30000628	30000747	109138_3974602_NF2(4771).1_11	NF2
chr22	30004826	30004946	109138_3974603_NF2(4771).2_1	NF2
chr22	30005376	30005496	109138_3974603_NF2(4771).2_6	NF2
chr22	30005926	30006044	109138_3974603_NF2(4771).2_11	NF2
chr22	30013506	30013626	109138_3974607_NF2(4771).6_1	NF2
chr22	30014295	30014415	109138_3974608_NF2(4771).7_4	NF2
chr22	30014835	30014955	109138_3974608_NF2(4771).7_9	NF2
chr22	30016827	30016947	109138_3974610_NF2(4771).9_1	NF2
chr22	30018000	30018120	109138_3974612_NF2(4771).11_1	NF2
chr22	30018535	30018655	109138_3974612_NF2(4771).11_6	NF2
chr22	30019668	30019787	109138_3974613_NF2(4771).12_5	NF2
chr22	30020691	30020810	109138_3974615_NF2(4771).14_3	NF2
chr22	30021725	30021845	109138_3974616_NF2(4771).15_6	NF2
chr22	30022539	30022659	109138_3974617_NF2(4771).16_2	NF2
chr22	30023134	30023254	109138_3974617_NF2(4771).16_7	NF2
chr22	30023837	30023957	109138_3974619_NF2(4771).18_3	NF2
chr22	30024518	30024638	109138_3974620_NF2(4771).19_4	NF2
chr22	30025494	30025614	109138_3974621_NF2(4771).20_6	NF2
chr22	30026089	30026209	109138_3974621_NF2(4771).20_11	NF2
chr22	30026684	30026804	109138_3974621_NF2(4771).20_16	NF2
chr22	30028648	30028768	109138_3974622_NF2(4771).21_2	NF2
chr22	30029510	30029630	109138_3974623_NF2(4771).22_5	NF2
chr22	30030052	30030172	109138_3974624_NF2(4771).23_3	NF2
chr22	300RIM071	30030801	109138_3974626_NF2(4771).25_3	NF2
chr22	30031221	30031340	109138_3974626_NF2(4771).25_8	NF2
chr22	30031940	30032060	109138_3974627_NF2(4771).26_4	NF2
chr22	30032055	30032175	109138_3974627_NF2(4771).26_5	NF2
chr22	30032170	30032290	109138_3974627_NF2(4771).26_6	NF2
chr22	30032285	30032405	109138_3974627_NF2(4771).26_7	NF2
chr22	30032400	30032520	109138_3974627_NF2(4771).26_8	NF2
chr22	30032515	30032635	109138_3974627_NF2(4771).26_9	NF2
chr22	30032630	30032750	109138_3974627_NF2(4771).26_10	NF2
chr22	30032745	30032865	109138_3974627_NF2(4771).26_11	NF2
chr22	30032860	30032980	109138_3974627_NF2(4771).26_12	NF2
chr22	30032975	30033095	109138_3974627_NF2(4771).26_13	NF2
chr22	30033090	30033210	109138_3974627_NF2(4771).26_14	NF2
chr22	30033205	30033325	109138_3974627_NF2(4771).26_15	NF2
chr22	30033320	30033440	109138_3974627_NF2(4771).26_16	NF2
chr22	30033435	3003RIM11	109138_3974627_NF2(4771).26_17	NF2
chr22	30033550	30033670	109138_3974627_NF2(4771).26_18	NF2
chr22	30033665	30033785	109138_3974627_NF2(4771).26_19	NF2
chr22	30033780	30033900	109138_3974627_NF2(4771).26_20	NF2
chr22	30033895	30034015	109138_3974627_NF2(4771).26_21	NF2
chr22	30034010	30034130	109138_3974627_NF2(4771).26_22	NF2
chr22	30034125	30034245	109138_3974627_NF2(4771).26_23	NF2
chr22	30034240	30034360	109138_3974627_NF2(4771).26_24	NF2
chr22	30034619	30034739	109138_3974628_NF2(4771).27_1	NF2
chr22	30034728	30034848	109138_3974628_NF2(4771).27_2	NF2
chr22	30034837	30034957	109138_3974628_NF2(4771).27_3	NF2
chr22	30034946	30035066	109138_3974628_NF2(4771).27_4	NF2
chr22	30035055	30035175	109138_3974628_NF2(4771).27_5	NF2
chr22	30035164	30035284	109138_3974628_NF2(4771).27_6	NF2
chr22	30035273	300RIM093	109138_3974628_NF2(4771).27_7	NF2
chr22	30035382	30035502	109138_3974628_NF2(4771).27_8	NF2
chr22	30035491	30035611	109138_3974628_NF2(4771).27_9	NF2
chr22	30036329	30036449	109138_3974629_NF2(4771).28_1	NF2
chr22	30036432	30036552	109138_3974629_NF2(4771).28_2	NF2
chr22	30036535	30036655	109138_3974629_NF2(4771).28_3	NF2
chr22	30036638	30036758	109138_3974629_NF2(4771).28_4	NF2
chr22	30036741	30036861	109138_3974629_NF2(4771).28_5	NF2
chr22	30037111	30037231	109138_3974630_NF2(4771).29_1	NF2
chr22	30037224	30037344	109138_3974630_NF2(4771).29_2	NF2
chr22	30037337	30037457	109138_3974630_NF2(4771).29_3	NF2
chr22	30037450	30037570	109138_3974630_NF2(4771).29_4	NF2
chr22	30037563	30037683	109138_3974630_NF2(4771).29_5	NF2
chr22	30037676	30037796	109138_3974630_NF2(4771).29_6	NF2
chr22	30037789	30037909	109138_3974630_NF2(4771).29_7	NF2
chr22	30037902	30038022	109138_3974630_NF2(4771).29_8	NF2
chr22	30038015	30038135	109138_3974630_NF2(4771).29_9	NF2
chr22	30038128	30038248	109138_3974630_NF2(4771).29_10	NF2
chr22	30038241	30038361	109138_3974630_NF2(4771).29_11	NF2
chr22	30038354	30038474	109138_3974630_NF2(4771).29_12	NF2
chr22	30038476	30038596	109138_3974631_NF2(4771).30_1	NF2
chr22	30038589	30038709	109138_3974631_NF2(4771).30_2	NF2
chr22	30038702	30038822	109138_3974631_NF2(4771).30_3	NF2
chr22	30038815	30038935	109138_3974631_NF2(4771).30_4	NF2
chr22	30038928	30039048	109138_3974631_NF2(4771).30_5	NF2
chr22	30039041	30039161	109138_3974631_NF2(4771).30_6	NF2
chr22	30041458	30041578	109138_3974633_NF2(4771).32_2	NF2
chr22	30042196	30042316	109138_3974634_NF2(4771).33_1	NF2
chr22	30043132	30043252	109138_3974635_NF2(4771).34_2	NF2
chr22	30044858	30044978	109138_3974638_NF2(4771).37_1	NF2
chr22	30047053	30047173	109138_3974639_NF2(4771).38_3	NF2
chr22	30047773	30047893	109138_3974640_NF2(4771).39_4	NF2
chr22	30049679	30049799	109138_3974642_NF2(4771).41_1	NF2
chr22	30049799	30049919	109138_3974642_NF2(4771).41_2	NF2
chr22	30049919	30050039	109138_3974642_NF2(4771).41_3	NF2
chr22	30050039	30050159	109138_3974642_NF2(4771).41_4	NF2
chr22	30050159	30050279	109138_3974642_NF2(4771).41_5	NF2
chr22	30050279	30050399	109138_3974642_NF2(4771).41_6	NF2
chr22	30050399	30050519	109138_3974642_NF2(4771).41_7	NF2
chr22	30050519	30050639	109138_3974642_NF2(4771).41_8	NF2
chr22	30050639	30050759	109138_3974642_NF2(4771).41_9	NF2
chr22	30050759	30050879	109138_3974642_NF2(4771).41_10	NF2
chr22	30050879	30050999	109138_3974642_NF2(4771).41_11	NF2
chr22	30050999	30051119	109138_3974642_NF2(4771).41_12	NF2
chr22	30051119	30051239	109138_3974642_NF2(4771).41_13	NF2
chr22	30051239	30051359	109138_3974642_NF2(4771).41_14	NF2
chr22	30051359	30051479	109138_3974642_NF2(4771).41_15	NF2
chr22	30051479	30051599	109138_3974642_NF2(4771).41_16	NF2
chr22	30051599	30051719	109138_3974642_NF2(4771).41_17	NF2
chr22	30051719	30051839	109138_3974642_NF2(4771).41_18	NF2
chr22	30051839	30051952	109138_3974642_NF2(4771).41_19	NF2
chr22	30053716	30053836	109138_3974643_NF2(4771).42_3	NF2
chr22	30053833	30053953	109138_3974643_NF2(4771).42_4	NF2
chr22	30053950	30054070	109138_3974643_NF2(4771).42_5	NF2
chr22	30054067	30054187	109138_3974643_NF2(4771).42_6	NF2
chr22	30054184	30054304	109138_3974643_NF2(4771).42_7	NF2
chr22	30054301	30054421	109138_3974643_NF2(4771).42_8	NF2
chr22	30054418	30054538	109138_3974643_NF2(4771).42_9	NF2
chr22	30054535	30054655	109138_3974643_NF2(4771).42_10	NF2
chr22	30055138	30055258	109138_3974644_NF2(4771).43_2	NF2
chr22	30055767	30055887	109138_3974645_NF2(4771).44_4	NF2
chr22	30056835	30056955	109138_3974647_NF2(4771).46_1	NF2
chr22	30056952	30057072	109138_3974647_NF2(4771).46_2	NF2
chr22	30057069	30057189	109138_3974647_NF2(4771).46_3	NF2
chr22	30057186	30057306	109138_3974647_NF2(4771).46_4	NF2
chr22	30057303	30057423	109138_3974647_NF2(4771).46_5	NF2
chr22	30057420	30057540	109138_3974647_NF2(4771).46_6	NF2
chr22	30057537	30057657	109138_3974647_NF2(4771).46_7	NF2
chr22	30058764	30058884	109138_3974650_NF2(4771).49_1	NF2
chr22	30059329	30059449	109138_3974650_NF2(4771).49_6	NF2
chr22	30059894	30060014	109138_3974650_NF2(4771).49_11	NF2
chr22	30060698	30060818	109138_3974652_NF2(4771).51_1	NF2
chr22	30060805	30060925	109138_3974652_NF2(4771).51_2	NF2
chr22	30060912	30061032	109138_3974652_NF2(4771).51_3	NF2
chr22	30061019	30061139	109138_3974652_NF2(4771).51_4	NF2
chr22	30061126	30061246	109138_3974652_NF2(4771).51_5	NF2
chr22	30064351	30064471	109138_3974653_NF2(4771).52_4	NF2
chr22	30064465	30064585	109138_3974653_NF2(4771).52_5	NF2
chr22	30064579	30064699	109138_3974653_NF2(4771).52_6	NF2
chr22	30064693	30064813	109138_3974653_NF2(4771).52_7	NF2
chr22	30064807	30064927	109138_3974653_NF2(4771).52_8	NF2
chr22	30064921	30065041	109138_3974653_NF2(4771).52_9	NF2
chr22	30065035	30065155	109138_3974653_NF2(4771).52_10	NF2
chr22	30065834	30065954	109138_3974655_NF2(4771).54_1	NF2
chr22	30066784	30066904	109138_3974656_NF2(4771).55_5	NF2
chr22	30067516	30067636	109138_3974657_NF2(4771).56_1	NF2
chr22	30067618	30067738	109138_3974657_NF2(4771).56_2	NF2
chr22	30067720	30067840	109138_3974657_NF2(4771).56_3	NF2
chr22	30067822	30067942	109138_3974657_NF2(4771).56_4	NF2
chr22	30067924	30068044	109138_3974657_NF2(4771).56_5	NF2
chr22	30068026	30068146	109138_3974657_NF2(4771).56_6	NF2
chr22	30068128	30068245	109138_3974657_NF2(4771).56_7	NF2
chr22	30069232	30069352	109138_3974658_NF2(4771).57_4	NF2
chr22	30069348	30069468	109138_3974658_NF2(4771).57_5	NF2
chr22	30069464	30069584	109138_3974658_NF2(4771).57_6	NF2
chr22	30069580	30069700	109138_3974658_NF2(4771).57_7	NF2
chr22	30069696	30069816	109138_3974658_NF2(4771).57_8	NF2
chr22	30069812	30069932	109138_3974658_NF2(4771).57_9	NF2
chr22	30070160	30070280	109138_3974658_NF2(4771).57_12	NF2
chr22	30070508	30070628	109138_3974658_NF2(4771).57_15	NF2
chr22	30070624	30070744	109138_3974658_NF2(4771).57_16	NF2
chr22	30070740	30070860	109138_3974658_NF2(4771).57_17	NF2
chr22	30070856	30070976	109138_3974658_NF2(4771).57_18	NF2
chr22	30070972	30071092	109138_3974658_NF2(4771).57_19	NF2
chr22	30071088	30071208	109138_3974658_NF2(4771).57_20	NF2
chr22	30071204	30071324	109138_3974658_NF2(4771).57_21	NF2
chr22	30071320	30071440	109138_3974658_NF2(4771).57_22	NF2
chr22	30072045	30072165	109138_3974659_NF2(4771).58_3	NF2
chr22	30073334	30073454	109138_3974660_NF2(4771).59_4	NF2
chr22	30073983	30074103	109138_3974661_NF2(4771).60_2	NF2
chr22	30074099	30074219	109138_3974661_NF2(4771).60_3	NF2
chr22	30074215	30074335	109138_3974661_NF2(4771).60_4	NF2
chr22	30074331	30074451	109138_3974661_NF2(4771).60_5	NF2
chr22	30074447	30074567	109138_3974661_NF2(4771).60_6	NF2
chr22	30074563	30074683	109138_3974661_NF2(4771).60_7	NF2
chr22	30075216	30075336	109138_3974662_NF2(4771).61_1	NF2
chr22	30076545	30076665	109138_3974663_NF2(4771).62_2	NF2
chr22	30077304	30077424	109138_3974665_NF2(4771).64_1	NF2
chr22	30077424	30077544	109138_3974665_NF2(4771).64_2	NF2
chr22	30077544	30077664	109138_3974665_NF2(4771).64_3	NF2
chr22	30077664	30077784	109138_3974665_NF2(4771).64_4	NF2
chr22	30077784	30077904	109138_3974665_NF2(4771).64_5	NF2
chr22	30077904	30078024	109138_3974665_NF2(4771).64_6	NF2
chr22	30078384	30078504	109138_3974665_NF2(4771).64_10	NF2
chr22	30078984	30079104	109138_3974665_NF2(4771).64_15	NF2
chr22	30079104	30079224	109138_3974665_NF2(4771).64_16	NF2
chr22	30079224	30079344	109138_3974665_NF2(4771).64_17	NF2
chr22	30079344	30079464	109138_3974665_NF2(4771).64_18	NF2
chr22	30079464	30079584	109138_3974665_NF2(4771).64_19	NF2
chr22	30079584	30079704	109138_3974665_NF2(4771).64_20	NF2
chr22	30079704	30079824	109138_3974665_NF2(4771).64_21	NF2
chr22	30079824	30079944	109138_3974665_NF2(4771).64_22	NF2
chr22	30079944	30080064	109138_3974665_NF2(4771).64_23	NF2
chr22	30080064	30080184	109138_3974665_NF2(4771).64_24	NF2
chr22	30080184	30080304	109138_3974665_NF2(4771).64_25	NF2
chr22	30080904	30081024	109138_3974665_NF2(4771).64_31	NF2
chr22	30082169	30082289	109138_3974667_NF2(4771).66_1	NF2
chr22	30082967	30083087	109138_3974668_NF2(4771).67_4	NF2
chr22	30083537	30083657	109138_3974668_NF2(4771).67_9	NF2
chr22	30084107	30084227	109138_3974668_NF2(4771).67_14	NF2
chr22	30084677	30084797	109138_3974668_NF2(4771).67_19	NF2
chr22	30085526	30085646	109138_3974669_NF2(4771).68_4	NF2
chr22	30086111	30086231	109138_3974669_NF2(4771).68_9	NF2
chr22	30086696	30086816	109138_3974669_NF2(4771).68_14	NF2
chr22	30087281	30087401	109138_3974669_NF2(4771).68_19	NF2
chr22	30087866	30087986	109138_3974669_NF2(4771).68_24	NF2
chr22	30088451	30088571	109138_3974669_NF2(4771).68_29	NF2
chr22	30089216	30089336	109138_3974670_NF2(4771).69_3	NF2
chr22	30089805	30089925	109138_3974671_NF2(4771).70_1	NF2
chr22	30090045	30090165	109138_3974671_NF2(4771).70_3	NF2
chr22	30090165	30090285	109138_3974671_NF2(4771).70_4	NF2
chr22	30090285	30090405	109138_3974671_NF2(4771).70_5	NF2
chr22	30090405	30090525	109138_3974671_NF2(4771).70_6	NF2
chr22	30090525	30090645	109138_3974671_NF2(4771).70_7	NF2
chr22	30090645	30090765	109138_3974671_NF2(4771).70_8	NF2
chr22	30090765	30090885	109138_3974671_NF2(4771).70_9	NF2
chr22	30090885	30091005	109138_3974671_NF2(4771).70_10	NF2
chr22	30091005	30091125	109138_3974671_NF2(4771).70_11	NF2
chr22	30091125	30091245	109138_3974671_NF2(4771).70_12	NF2
chr22	30091245	30091365	109138_3974671_NF2(4771).70_13	NF2
chr22	30091365	30091485	109138_3974671_NF2(4771).70_14	NF2
chr22	30091485	30091605	109138_3974671_NF2(4771).70_15	NF2
chr22	30091605	30091725	109138_3974671_NF2(4771).70_16	NF2
chr22	30091725	30091845	109138_3974671_NF2(4771).70_17	NF2
chr22	30091845	30091965	109138_3974671_NF2(4771).70_18	NF2
chr22	30091965	30092082	109138_3974671_NF2(4771).70_19	NF2
chr22	30092307	30092427	109138_3974672_NF2(4771).71_1	NF2
chr22	30092404	30092524	109138_3974672_NF2(4771).71_2	NF2
chr22	30092501	30092621	109138_3974672_NF2(4771).71_3	NF2
chr22	30092598	30092718	109138_3974672_NF2(4771).71_4	NF2
chr22	30092695	30092815	109138_3974672_NF2(4771).71_5	NF2
chr22	30093085	30093205	109138_3974673_NF2(4771).72_1	NF2
chr22	30093178	30093298	109138_3974673_NF2(4771).72_2	NF2
chr22	30093271	30093391	109138_3974673_NF2(4771).72_3	NF2
chr22	30093364	30093484	109138_3974673_NF2(4771).72_4	NF2
chr22	30093457	30093577	109138_3974673_NF2(4771).72_5	NF2
chr22	30093834	30093954	109138_3974674_NF2(4771).73_1	NF2
chr22	30093954	30094074	109138_3974674_NF2(4771).73_2	NF2
chr22	30094074	30094194	109138_3974674_NF2(4771).73_3	NF2
chr22	30094194	30094314	109138_3974674_NF2(4771).73_4	NF2
chr22	30094314	30094434	109138_3974674_NF2(4771).73_5	NF2
chr22	30094434	30094554	109138_3974674_NF2(4771).73_6	NF2
chr22	30094554	30094674	109138_3974674_NF2(4771).73_7	NF2
chr14	105241988	105242136	426_1774_207(AKT1)_8a	AKT1
chr14	105237081	105237184	426_1782_207(AKT1)_16a	AKT1
chr14	105258934	105258980	426_1770_207(AKT1)_4a	AKT1
chr14	105246424	105246553	426_1771_207(AKT1)_5a	AKT1
chr14	105243905	105244077	426_1772_207(AKT1)_6a	AKT1
chr14	105242995	105243107	426_1773_207(AKT1)_7a	AKT1
chr14	105241412	105241544	426_1775_207(AKT1)_9a	AKT1
chr14	105241274	105241340	426_1776_207(AKT1)_10a	AKT1
chr14	105240248	105240317	426_1777_207(AKT1)_11a	AKT1
chr14	105239791	105239917	426_1778_207(AKT1)_12a	AKT1
chr14	105239587	105239716	426_1779_207(AKT1)_13a	AKT1
chr14	105239214	105239429	426_1780_207(AKT1)_14a	AKT1
chr14	105238701	105238789	426_1781_207(AKT1)_15a	AKT1
chr14	105236677	105236757	426_1783_207(AKT1)_17a	AKT1
chr1	27088642	27088810	426_4224_8289(ARID1A)_7a	ARID1A
chr1	27099836	27099987	426_4232_8289(ARID1A)_15a	ARID1A
chr1	27022894	27024031	426_4218_8289(ARID1A)_1a	ARID1A
chr1	27056141	27056354	426_4219_8289(ARID1A)_2a	ARID1A
chr1	27057642	27058095	426_4220_8289(ARID1A)_3a	ARID1A
chr1	27059166	27059283	426_4221_8289(ARID1A)_4a	ARID1A
chr1	27087346	27087587	426_4222_8289(ARID1A)_5a	ARID1A
chr1	27087874	27087964	426_4223_8289(ARID1A)_6a	ARID1A
chr1	27089463	27089776	426_4225_8289(ARID1A)_8a	ARID1A
chr1	27092711	27092857	426_4226_8289(ARID1A)_9a	ARID1A
chr1	27092947	27093057	426_4227_8289(ARID1A)_10a	ARID1A
chr1	27094280	27094490	426_4228_8289(ARID1A)_11a	ARID1A
chr1	27097609	27097817	426_4229_8289(ARID1A)_12a	ARID1A
chr1	27098990	27099123	426_4230_8289(ARID1A)_13a	ARID1A
chr1	27099302	27099478	426_4231_8289(ARID1A)_14a	ARID1A
chr1	27100070	27100208	426_4233_8289(ARID1A)_16a	ARID1A
chr1	27100292	27100389	426_4234_8289(ARID1A)_17a	ARID1A
chr1	27100819	27101711	426_4235_8289(ARID1A)_18a	ARID1A
chr1	27102067	27102198	426_4236_8289(ARID1A)_19a	ARID1A
chr1	27105513	27107247	426_4237_8289(ARID1A)_20a	ARID1A
chr12	46230523	46230774	426_12513_196528(ARID2)_8a	ARID2
chr12	46254583	46254732	426_12521_196528(ARID2)_16a	ARID2
chr12	46123619	46123711	426_12506_196528(ARID2)_1a	ARID2
chr12	46123826	46123920	426_12507_196528(ARID2)_2a	ARID2
chr12	46124999	46125097	426_12508_196528(ARID2)_3a	ARID2
chr12	46205200	46205334	426_12509_196528(ARID2)_4a	ARID2
chr12	46211452	46211671	426_12510_196528(ARID2)_5a	ARID2
chr12	46215202	46215270	426_12511_196528(ARID2)_6a	ARID2
chr12	46230371	46230438	426_12512_196528(ARID2)_7a	ARID2
chr12	46231103	46231200	426_12514_196528(ARID2)_9a	ARID2
chr12	46231280	46231490	426_12515_196528(ARID2)_10a	ARID2
chr12	46233111	46233279	426_12516_196528(ARID2)_11a	ARID2
chr12	46240638	46240720	426_12517_196528(ARID2)_12a	ARID2
chr12	46242618	46242753	426_12518_196528(ARID2)_13a	ARID2
chr12	46243362	46243559	426_12519_196528(ARID2)_14a	ARID2
chr12	46243818	46246679	426_12520_196528(ARID2)_15a	ARID2
chr12	46285562	46285701	426_12522_196528(ARID2)_17a	ARID2
chr12	46285793	46285879	426_12523_196528(ARID2)_18a	ARID2
chr12	46287202	46287326	426_12524_196528(ARID2)_19a	ARID2
chr12	46287412	46287504	426_12525_196528(ARID2)_20a	ARID2
chr12	46298716	46298861	426_12526_196528(ARID2)_21a	ARID2
chr11	108106396	108106561	427_14214_472(ATM)_8	ATM
chr11	108122563	108122758	427_14221_472(ATM)_15	ATM
chr11	108139136	108139336	427_14228_472(ATM)_22	ATM
chr11	108164039	108164204	427_14241_472(ATM)_35	ATM
chr11	108180886	108181042	427_14249_472(ATM)_43	ATM
chr11	108196036	108196271	427_14256_472(ATM)_50	ATM
chr11	108204612	108204695	427_14264_472(ATM)_58	ATM
chr11	108225537	108225601	427_14271_472(ATM)_65	ATM
chr11	108098351	108098423	427_14211_472(ATM)_5	ATM
chr11	108098502	108098615	427_14212_472(ATM)_6	ATM
chr11	108099904	108100050	427_14213_472(ATM)_7	ATM
chr11	108114679	108114845	427_14215_472(ATM)_9	ATM
chr11	108115514	108115753	427_14216_472(ATM)_10	ATM
chr11	108117270	108117287	427_14217_472(ATM)_11	ATM
chr11	108117690	108117854	427_14218_472(ATM)_12	ATM
chr11	108119659	108119829	427_14219_472(ATM)_13	ATM
chr11	108121427	108121799	427_14220_472(ATM)_14	ATM
chr11	108123543	108123639	427_14222_472(ATM)_16	ATM
chr11	108124540	108124766	427_14223_472(ATM)_17	ATM
chr11	108126941	108127067	427_14224_472(ATM)_18	ATM
chr11	108128207	108128333	427_14225_472(ATM)_19	ATM
chr11	108129712	108129802	427_14226_472(ATM)_20	ATM
chr11	108137897	108138069	427_14227_472(ATM)_21	ATM
chr11	108141790	108141873	427_14229_472(ATM)_23	ATM
chr11	108141977	108142133	427_14230_472(ATM)_24	ATM
chr11	108143258	108143334	427_14231_472(ATM)_25	ATM
chr11	108143448	108143579	427_14232_472(ATM)_26	ATM
chr11	108150217	108150335	427_14233_472(ATM)_27	ATM
chr11	108151721	108151895	427_14234_472(ATM)_28	ATM
chr11	108153436	108153606	427_14235_472(ATM)_29	ATM
chr11	108154953	108155200	427_14236_472(ATM)_30	ATM
chr11	108158326	108158442	427_14237_472(ATM)_31	ATM
chr11	108159703	108159830	427_14238_472(ATM)_32	ATM
chr11	108160328	108160528	427_14239_472(ATM)_33	ATM
chr11	108163345	108163520	427_14240_472(ATM)_34	ATM
chr11	108165653	108165786	427_14242_472(ATM)_36	ATM
chr11	108168013	108168109	427_14243_472(ATM)_37	ATM
chr11	108170440	108170612	427_14244_472(ATM)_38	ATM
chr11	108172374	108172516	427_14245_472(ATM)_39	ATM
chr11	108173579	108173756	427_14246_472(ATM)_40	ATM
chr11	108175401	108175579	427_14247_472(ATM)_41	ATM
chr11	108178623	108178711	427_14248_472(ATM)_42	ATM
chr11	108183137	108183225	427_14250_472(ATM)_44	ATM
chr11	108186549	108186638	427_14251_472(ATM)_45	ATM
chr11	108186737	108186840	427_14252_472(ATM)_46	ATM
chr11	108188099	108188248	427_14253_472(ATM)_47	ATM
chr11	108190680	108190785	427_14254_472(ATM)_48	ATM
chr11	108192027	108192147	427_14255_472(ATM)_49	ATM
chr11	108196784	108196952	427_14257_472(ATM)_51	ATM
chr11	108198371	108198485	427_14258_472(ATM)_52	ATM
chr11	108199747	108199965	427_14259_472(ATM)_53	ATM
chr11	108200940	108201148	427_14260_472(ATM)_54	ATM
chr11	108202170	108202284	427_14261_472(ATM)_55	ATM
chr11	108202605	108202764	427_14262_472(ATM)_56	ATM
chr11	108203488	108203627	427_14263_472(ATM)_57	ATM
chr11	108205695	108205836	427_14265_472(ATM)_59	ATM
chr11	108206571	108206688	427_14266_472(ATM)_60	ATM
chr11	108213948	108214098	427_14267_472(ATM)_61	ATM
chr11	108216469	108216635	427_14268_472(ATM)_62	ATM
chr11	108218005	108218092	427_14269_472(ATM)_63	ATM
chr11	108224492	108224607	427_14270_472(ATM)_64	ATM
chr11	108235808	108235945	427_14272_472(ATM)_66	ATM
chr11	108236051	108236235	427_14273_472(ATM)_67	ATM
chr1	6240004	6240083	429_40132_26038(CHD5)_1	CHD5
chr1	6208913	6209135	429_40140_26038(CHD5)_9	CHD5
chr1	6195289	6195463	429_40149_26038(CHD5)_18	CHD5
chr1	6186631	6186806	429_40157_26038(CHD5)_26	CHD5
chr1	6185583	6185672	429_40159_26038(CHD5)_28	CHD5
chr1	6171834	6171943	429_40167_26038(CHD5)_36	CHD5
chr1	6185825	6185918	429_40158_26038(CHD5)_27	CHD5
chr1	6185159	6185293	429_40160_26038(CHD5)_29	CHD5
chr1	6184576	6184721	429_40161_26038(CHD5)_30	CHD5
chr1	6184007	6184167	429_40162_26038(CHD5)_31	CHD5
chr1	6181553	6181633	429_40163_26038(CHD5)_32	CHD5
chr1	6181164	6181297	429_40164_26038(CHD5)_33	CHD5
chr1	6172968	6173058	429_40165_26038(CHD5)_34	CHD5
chr1	6172199	6172337	429_40166_26038(CHD5)_35	CHD5
chr1	6170453	6170586	429_40168_26038(CHD5)_37	CHD5
chr1	6169854	6170050	429_40169_26038(CHD5)_38	CHD5
chr1	6166675	6166839	429_40170_26038(CHD5)_39	CHD5
chr1	6166454	6166569	429_40171_26038(CHD5)_40	CHD5
chr1	6166339	6166347	429_40172_26038(CHD5)_41	CHD5
chr1	6228209	6228337	429_40133_26038(CHD5)_2	CHD5
chr1	6219395	6219575	429_40134_26038(CHD5)_3	CHD5
chr1	6215658	6215777	429_40135_26038(CHD5)_4	CHD5
chr1	6214719	6214958	429_40136_26038(CHD5)_5	CHD5
chr1	6212471	6212596	429_40137_26038(CHD5)_6	CHD5
chr1	6211091	6211215	429_40138_26038(CHD5)_7	CHD5
chr1	6209305	6209472	429_40139_26038(CHD5)_8	CHD5
chr1	6206724	6206931	429_40141_26038(CHD5)_10	CHD5
chr1	6206271	6206483	429_40142_26038(CHD5)_11	CHD5
chr1	6204083	6204215	429_40143_26038(CHD5)_12	CHD5
chr1	6203882	6203991	429_40144_26038(CHD5)_13	CHD5
chr1	6202473	6202665	429_40145_26038(CHD5)_14	CHD5
chr1	6202187	6202388	429_40146_26038(CHD5)_15	CHD5
chr1	6196787	6196925	429_40147_26038(CHD5)_16	CHD5
chr1	6196576	6196698	429_40148_26038(CHD5)_17	CHD5
chr1	6194777	6194919	429_40150_26038(CHD5)_19	CHD5
chr1	6194187	6194319	429_40151_26038(CHD5)_20	CHD5
chr1	6191690	6191808	429_40152_26038(CHD5)_21	CHD5
chr1	6190263	6190388	429_40153_26038(CHD5)_22	CHD5
chr1	6188897	6189129	429_40154_26038(CHD5)_23	CHD5
chr1	6188558	6188669	429_40155_26038(CHD5)_24	CHD5
chr1	6188105	6188278	429_40156_26038(CHD5)_25	CHD5
chr7	137294280	137294355	431_49979_9162(DGKI)_10	DGKI
chr7	137261967	137262030	431_49987_9162(DGKI)_18	DGKI
chr7	137154295	137154365	431_49995_9162(DGKI)_26	DGKI
chr7	137080343	137080443	431_50003_9162(DGKI)_34	DGKI
chr7	137374639	137374748	431_49972_9162(DGKI)_3	DGKI
chr7	137363302	137363398	431_49973_9162(DGKI)_4	DGKI
chr7	137341211	137341286	431_49974_9162(DGKI)_5	DGKI
chr7	137339477	137339534	431_49975_9162(DGKI)_6	DGKI
chr7	137330217	137330283	431_49976_9162(DGKI)_7	DGKI
chr7	137308228	137308300	431_49977_9162(DGKI)_8	DGKI
chr7	137304569	137RIM0586	431_49978_9162(DGKI)_9	DGKI
chr7	137293711	137293810	431_49980_9162(DGKI)_11	DGKI
chr7	137284568	137284651	431_49981_9162(DGKI)_12	DGKI
chr7	137282592	137282653	431_49982_9162(DGKI)_13	DGKI
chr7	1RIM171842	1RIM171956	431_49983_9162(DGKI)_14	DGKI
chr7	137269954	1RIM170092	431_49984_9162(DGKI)_15	DGKI
chr7	137266595	137266674	431_49985_9162(DGKI)_16	DGKI
chr7	137263015	137263071	431_49986_9162(DGKI)_17	DGKI
chr7	137257510	137257584	431_49988_9162(DGKI)_19	DGKI
chr7	137255920	137256032	431_49989_9162(DGKI)_20	DGKI
chr7	137237114	137237314	431_49990_9162(DGKI)_21	DGKI
chr7	137206611	137206712	431_49991_9162(DGKI)_22	DGKI
chr7	137178528	137178582	431_49992_9162(DGKI)_23	DGKI
chr7	137172355	137172435	431_49993_9162(DGKI)_24	DGKI
chr7	137170119	137170164	431_49994_9162(DGKI)_25	DGKI
chr7	137151647	137151688	431_49996_9162(DGKI)_27	DGKI
chr7	137150653	137150781	431_49997_9162(DGKI)_28	DGKI
chr7	137148234	137148357	431_49998_9162(DGKI)_29	DGKI
chr7	137128822	137128848	431_49999_9162(DGKI)_30	DGKI
chr7	1RIM156915	1RIM156953	431_50000_9162(DGKI)_31	DGKI
chr7	1RIM152620	1RIM152741	431_50001_9162(DGKI)_32	DGKI
chr7	137082122	137082159	431_50002_9162(DGKI)_33	DGKI
chr7	137075965	137076082	431_50004_9162(DGKI)_35	DGKI
chr7	137531207	137531608	431_49970_9162(DGKI)_1	DGKI
chr7	137528133	137528208	431_49971_9162(DGKI)_2	DGKI
chr22	29670253	29670271	461_59204_2130(EWSR1)_5	EWSR1
chr22	29688476	29688595	461_59212_2130(EWSR1)_13	EWSR1
chr22	29664325	29664338	461_59200_2130(EWSR1)_1	EWSR1
chr22	29668204	29668241	461_59201_2130(EWSR1)_2	EWSR1
chr22	29668368	29668420	461_59202_2130(EWSR1)_3	EWSR1
chr22	29669729	29669853	461_59203_2130(EWSR1)_4	EWSR1
chr22	29674018	29674205	461_59205_2130(EWSR1)_6	EWSR1
chr22	29678378	29678546	461_59206_2130(EWSR1)_7	EWSR1
chr22	29682911	29683123	461_59207_2130(EWSR1)_8	EWSR1
chr22	29684594	29684775	461_59208_2130(EWSR1)_9	EWSR1
chr22	29686401	29686673	461_59209_2130(EWSR1)_10	EWSR1
chr22	29687550	29687588	461_59210_2130(EWSR1)_11	EWSR1
chr22	29688125	29688158	461_59211_2130(EWSR1)_12	EWSR1
chr22	29692228	29692358	461_59213_2130(EWSR1)_14	EWSR1
chr22	29693816	29693939	461_59214_2130(EWSR1)_15	EWSR1
chr22	29694722	29694885	461_59215_2130(EWSR1)_16	EWSR1
chr22	29695184	29695321	461_59216_2130(EWSR1)_17	EWSR1
chr22	29695588	29695841	461_59217_2130(EWSR1)_18	EWSR1
chr22	29696111	29696151	461_59218_2130(EWSR1)_19	EWSR1
chr11	105775922	105776027	462_70884_2893(GRIA4)_9	GRIA4
chr11	105816189	105816228	462_70891_2893(GRIA4)_16	GRIA4
chr11	105623706	105623946	462_70879_2893(GRIA4)_4	GRIA4
chr11	105732749	105732934	462_70880_2893(GRIA4)_5	GRIA4
chr11	105758244	105758298	462_70881_2893(GRIA4)_6	GRIA4
chr11	105768994	105769153	462_70882_2893(GRIA4)_7	GRIA4
chr11	105774539	105774707	462_70883_2893(GRIA4)_8	GRIA4
chr11	105781160	105781271	462_70885_2893(GRIA4)_10	GRIA4
chr11	105782601	105784231	462_70886_2893(GRIA4)_11	GRIA4
chr11	105789437	105789644	462_70887_2893(GRIA4)_12	GRIA4
chr11	105795124	105795495	462_70888_2893(GRIA4)_13	GRIA4
chr11	105797466	105797665	462_70889_2893(GRIA4)_14	GRIA4
chr11	105804447	105804695	462_70890_2893(GRIA4)_15	GRIA4
chr11	105836673	105836788	462_70892_2893(GRIA4)_17	GRIA4
chr11	105842640	105842755	462_70893_2893(GRIA4)_18	GRIA4
chr11	105845036	105845284	462_70894_2893(GRIA4)_19	GRIA4
chr11	105850301	105850466	462_70895_2893(GRIA4)_20	GRIA4
chr11	105481724	105481812	462_70877_2893(GRIA4)_2	GRIA4
chr11	105483002	105483161	462_70878_2893(GRIA4)_3	GRIA4
chr1	156816310	156816549	463_80605_3645(INSRR)_8	INSRR
chr1	156812189	156812300	463_80615_3645(INSRR)_18	INSRR
chr1	156813966	156814072	463_80612_3645(INSRR)_15	INSRR
chr1	156813218	156813271	463_80613_3645(INSRR)_16	INSRR
chr1	156812795	156813025	463_80614_3645(INSRR)_17	INSRR
chr1	156811903	156812063	463_80616_3645(INSRR)_19	INSRR
chr1	156811456	156811586	463_80617_3645(INSRR)_20	INSRR
chr1	156811185	156811320	463_80618_3645(INSRR)_21	INSRR
chr1	156810664	156810896	463_80619_3645(INSRR)_22	INSRR
chr1	156828328	156828413	463_80598_3645(INSRR)_1	INSRR
chr1	156823543	156824095	463_80599_3645(INSRR)_2	INSRR
chr1	156821679	156821983	463_80600_3645(INSRR)_3	INSRR
chr1	156821437	156821580	463_80601_3645(INSRR)_4	INSRR
chr1	156821081	156821226	463_80602_3645(INSRR)_5	INSRR
chr1	156819037	156819252	463_80603_3645(INSRR)_6	INSRR
chr1	156818712	156818839	463_80604_3645(INSRR)_7	INSRR
chr1	156815743	156815911	463_80606_3645(INSRR)_9	INSRR
chr1	156815410	156815606	463_80607_3645(INSRR)_10	INSRR
chr1	156815163	156815205	463_80608_3645(INSRR)_11	INSRR
chr1	156814867	156815088	463_80609_3645(INSRR)_12	INSRR
chr1	156814498	156814635	463_80610_3645(INSRR)_13	INSRR
chr1	156814253	156814416	463_80611_3645(INSRR)_14	INSRR
chr9	110251448	110251453	464_91304_9314(KLF4)_1	KLF4
chr9	110251210	110251331	464_91305_9314(KLF4)_2	KLF4
chr9	110249308	110250548	464_91306_9314(KLF4)_3	KLF4
chr9	110248031	110248207	464_91307_9314(KLF4)_4	KLF4
chr1	176659272	176660341	470_134301_60676(PAPPA2)_6	PAPPA2
chr1	176738742	176738920	470_134363_60676(PAPPA2)_17	PAPPA2
chr1	176811515	176811590	470_134370_60676(PAPPA2)_24	PAPPA2
chr1	176525458	176526377	470_134298_60676(PAPPA2)_3	PAPPA2
chr1	176563659	176564731	470_134299_60676(PAPPA2)_4	PAPPA2
chr1	176640105	176640251	470_134300_60676(PAPPA2)_5	PAPPA2
chr1	176661261	176661454	470_134302_60676(PAPPA2)_7	PAPPA2
chr1	176664873	176664995	470_134303_60676(PAPPA2)_8	PAPPA2
chr1	176668235	176668725	470_134304_60676(PAPPA2)_9	PAPPA2
chr1	176671742	176671871	470_134305_60676(PAPPA2)_10	PAPPA2
chr1	176675494	176675586	470_134357_60676(PAPPA2)_11	PAPPA2
chr1	176679118	176679312	470_134358_60676(PAPPA2)_12	PAPPA2
chr1	176680970	176681117	470_134359_60676(PAPPA2)_13	PAPPA2
chr1	176708761	176708897	470_134360_60676(PAPPA2)_14	PAPPA2
chr1	176709115	176709332	470_134361_60676(PAPPA2)_15	PAPPA2
chr1	176734801	176734973	470_134362_60676(PAPPA2)_16	PAPPA2
chr1	176740102	176740316	470_134364_60676(PAPPA2)_18	PAPPA2
chr1	176758944	176759113	470_134365_60676(PAPPA2)_19	PAPPA2
chr1	176760482	176760618	470_134366_60676(PAPPA2)_20	PAPPA2
chr1	176762695	176762805	470_134367_60676(PAPPA2)_21	PAPPA2
chr1	176769196	176769268	470_134368_60676(PAPPA2)_22	PAPPA2
chr1	176809308	176809407	470_134369_60676(PAPPA2)_23	PAPPA2
chr1	46715671	46715791	472_141773_8438(RAD54L)_3	RAD54L
chr1	46738137	46738212	472_141781_8438(RAD54L)_11	RAD54L
chr1	46743743	46743954	472_141788_8438(RAD54L)_18	RAD54L
chr1	46714077	46714080	472_141771_8438(RAD54L)_1	RAD54L
chr1	46714183	46714270	472_141772_8438(RAD54L)_2	RAD54L
chr1	46724357	46724418	472_141774_8438(RAD54L)_4	RAD54L
chr1	46725635	46725771	472_141775_8438(RAD54L)_5	RAD54L
chr1	46726213	46726283	472_141776_8438(RAD54L)_6	RAD54L
chr1	46726398	46726687	472_141777_8438(RAD54L)_7	RAD54L
chr1	46726932	46727057	472_141778_8438(RAD54L)_8	RAD54L
chr1	46733130	46733281	472_141779_8438(RAD54L)_9	RAD54L
chr1	46736330	46736457	472_141780_8438(RAD54L)_10	RAD54L
chr1	46738343	46738474	472_141782_8438(RAD54L)_12	RAD54L
chr1	46739026	46739137	472_141783_8438(RAD54L)_13	RAD54L
chr1	46739295	46739419	472_141784_8438(RAD54L)_14	RAD54L
chr1	46739809	46739888	472_141785_8438(RAD54L)_15	RAD54L
chr1	46740209	46740389	472_141786_8438(RAD54L)_16	RAD54L
chr1	46743488	46743652	472_141787_8438(RAD54L)_17	RAD54L
chr7	128845043	128845253	474_160566_6608(SMO)_3a	SMO
chr7	128850805	128850954	474_160573_6608(SMO)_10a	SMO
chr7	128828992	128829323	474_160564_6608(SMO)_1a	SMO
chr7	128843224	128843430	474_160565_6608(SMO)_2a	SMO
chr7	128845450	128845623	474_160567_6608(SMO)_4a	SMO
chr7	128845990	128846210	474_160568_6608(SMO)_5a	SMO
chr7	128846304	128846428	474_160569_6608(SMO)_6a	SMO
chr7	128848599	128848692	474_160570_6608(SMO)_7a	SMO
chr7	128849129	128849238	474_160571_6608(SMO)_8a	SMO
chr7	128850203	128850389	474_160572_6608(SMO)_9a	SMO
chr7	128851476	128851611	474_160574_6608(SMO)_11a	SMO
chr7	128851864	128852292	474_160575_6608(SMO)_12a	SMO
chr16	2218077	2218169	476_188250_84231(TRAF7)_4	TRAF7
chr16	2223788	2223837	476_188258_84231(TRAF7)_12	TRAF7
chr16	2226049	2226181	476_188265_84231(TRAF7)_19	TRAF7
chr16	2213921	2214002	476_188248_84231(TRAF7)_2	TRAF7
chr16	2215879	2215937	476_188249_84231(TRAF7)_3	TRAF7
chr16	2220614	2220731	476_188251_84231(TRAF7)_5	TRAF7
chr16	2221264	2221357	476_188252_84231(TRAF7)_6	TRAF7
chr16	2221572	2221606	476_188253_84231(TRAF7)_7	TRAF7
chr16	2222191	2222375	476_188254_84231(TRAF7)_8	TRAF7
chr16	2222465	2222600	476_188255_84231(TRAF7)_9	TRAF7
chr16	2223182	2223400	476_188256_84231(TRAF7)_10	TRAF7
chr16	2223481	222RIM11	476_188257_84231(TRAF7)_11	TRAF7
chr16	2223921	2224049	476_188259_84231(TRAF7)_13	TRAF7
chr16	2224251	2224334	476_188260_84231(TRAF7)_14	TRAF7
chr16	2225111	2225151	476_188261_84231(TRAF7)_15	TRAF7
chr16	2225301	2225418	476_188262_84231(TRAF7)_16	TRAF7
chr16	2225500	2225623	476_188263_84231(TRAF7)_17	TRAF7
chr16	2225834	2225954	476_188264_84231(TRAF7)_18	TRAF7
chr16	2226265	2226385	476_188266_84231(TRAF7)_20	TRAF7
chr16	2226560	2226575	476_188267_84231(TRAF7)_21	TRAF7
chr10	72972742	72972821	477_201334_219699(UNC5B)_1	UNC5B
chr10	73048714	73048747	477_201341_219699(UNC5B)_8	UNC5B
chr10	73057665	73057847	477_201349_219699(UNC5B)_16	UNC5B
chr10	73039577	73039802	477_201335_219699(UNC5B)_2	UNC5B
chr10	73044476	73044620	477_201336_219699(UNC5B)_3	UNC5B
chr10	73045082	73045186	477_201337_219699(UNC5B)_4	UNC5B
chr10	7RIM05445	7RIM05626	477_201338_219699(UNC5B)_5	UNC5B
chr10	73047354	73047522	477_201339_219699(UNC5B)_6	UNC5B
chr10	73048324	73048489	477_201340_219699(UNC5B)_7	UNC5B
chr10	73050671	73050866	477_201342_219699(UNC5B)_9	UNC5B
chr10	73051188	73051578	477_201343_219699(UNC5B)_10	UNC5B
chr10	73052223	73052311	477_201344_219699(UNC5B)_11	UNC5B
chr10	73053161	73053330	477_201345_219699(UNC5B)_12	UNC5B
chr10	73053456	73053690	477_201346_219699(UNC5B)_13	UNC5B
chr10	73055567	73055717	477_201347_219699(UNC5B)_14	UNC5B
chr10	73056334	73056499	477_201348_219699(UNC5B)_15	UNC5B
chr10	73058868	73059034	477_201350_219699(UNC5B)_17	UNC5B
