# Supplementary material for: Therapeutic radiation for childhood cancer drives structural aberrations of NF2 in meningiomas
Source: Nat Commun. 2017 Aug 4;8:186. doi: 10.1038/s41467-017-00174-7 (PMC5543118; doi:10.1038/s41467-017-00174-7)
Supplement: Supplementary file 8 — Supplementary Data 7 [file 41467_2017_174_MOESM8_ESM.xlsx]

## Sheet: Supplementary Data7
Rearrangement_partners	Breakpoint_1	Breakpoint_1_Coordinates	Breakpoint_2	Breakpoint_2_Coordinates	Total_support	Large_insert_read_pairs	Breakpoint_1_Soft.clipped_reads	Sample
chr22;chr2/NF2;intergenic	NF2	chr22:30013189-30015289	intergenic	chr2:121337428-121338406	1767	750	1017	RIM17
chr22;chr9/NF2;intergenic	NF2	chr22:30036093-30039213	intergenic	chr9:114706080-114707283	8794	730	8064	RIM25
chr22;chr22/NF2;intergenic	NF2	chr22:30029159-30035869	intergenic	chr22:42851857-42852717	13401	294	13107	RIM16
chr22;chr22/NF2;RBFOX2	NF2	chr22:30021393-30024966	RBFOX2	chr22:36229933-36230958	1354	232	1122	RIM19
chr22;chr11/NF2;ARHGAP20	NF2	chr22:30058481-30061542	ARHGAP20	chr11:110474234-110475076	607	80	527	RIM18
chr22;chr7/NF2;COA1	NF2	chr22:30004991-30006442	COA1	chr7:43723741-43724876	147	75	72	RIM29
chr22;chr19/NF2;DDX49	NF2	chr22:30036204-30039482	DDX49	chr19:19037361-19038146	14676	60	14616	RIM05
chr22;chr20/NF2;ADNP	NF2	chr22:3006RIM17-30066294	ADNP	chr20:49530899-49531969	12755	755	12000	RIM23
chr22;chr22/NF2;PPIL2 visually confirmed	NF2	chr22:30,050,514	PPIL2	chr22:22,026623				RIM09
No supporting reads found for NF2;MBD3
No supporting reads found for NF2;NIPSNAP2
No supporting reads found for NF2;PHF21A
