# Supplementary material for: Therapeutic radiation for childhood cancer drives structural aberrations of NF2 in meningiomas
Source: Nat Commun. 2017 Aug 4;8:186. doi: 10.1038/s41467-017-00174-7 (PMC5543118; doi:10.1038/s41467-017-00174-7)
Supplement: Supplementary file 9 — Supplementary Data 8 [file 41467_2017_174_MOESM9_ESM.xlsx]

## Sheet: Supplementary Data8
Meningoma ID	Location	Gender	Age at surgery	WHO grade	Primary / recurrent	Radiation induced (yes / no)	Source of radiation	Exome Sequencing	RNA Sequencing	Targeted Sequencing
								WES detected 1p and 22q loss	RNA-SEQ NF2 Fusion	NF2 T-Seq translocation	Partner Genomic break point	NF2 focal mut	AKT1	ARID1A	CHD5	DGKI	EWSR1	PAPPA2	SMO	TRAF7	UNC5B	INSRR	GRIA4
RIM 01	left sphenoidal wing	Male	48	2	Recurrent	yes	Prior thalamic glioma	Both lost	Yes - to MBD3	MBD3 fusion not detected	Not determined
RIM 02	Right frontotemporal	Male	47	1	Primary	yes	Prior medulloblastoma	Both lost							Missense_Mutation	Missense_Mutation
RIM 03	Right frontotemporal	Male	47	1	Primary	yes	Prior medulloblastoma	Both lost	Yes - to NIPSNAP1	NIPSNAP1 fusion not detected	Not determined				Missense_Mutation
RIM 04	left frontotemporal	Male	30	1	Primary	yes	Prior cerebral malignancy	22q intact
RIM 05	Right Cerebral-frontal convexity/lobe	Male	69	1	Primary	yes	Prior tinea capitis	Both lost	Yes - to DDX49	DDX49	chr19: 19,000,000
RIM 06	Left temporal	Female	48	1	Primary	yes	Prior astrocytoma	Both lost
RIM 07	Right frontal Extra-axial	Male	38	1	Primary	yes	Prior lymphoblastic leukemia	Both lost	Yes - to PHF21A	PHF21A fusion not detected	Not determined							Nonsense_Mutation
RIM 08	Parasagittal	Female	35	2	Recurrent	yes	Prior leukemia	Both lost										Missense_Mutation
RIM 09	Left frontal	Male	25	2	Primary	yes	Prior leukemia	Both lost	Yes-PPIL2	PPIL2 confirmed manually	chr22:- 22,000,000
RIM 10	Right frontal	Female	34	2	Primary	yes	Prior leukemia	Both lost					Intron
RIM 11	Right anterior temporal	Female	47	1	Primary	yes	Prior medulloblastoma	Both lost				Splice_Site											Nonsense + missense mut
RIM 12	Right inferior temporal	Female	48	1	Recurrent	yes	Prior medulloblastoma	Both lost
RIM 13	Right cavernous sinus	Male	26	2	Primary	yes	Prior leukemia	Both lost								Missense_Mutation
RIM 14	Right subdural	Female	73	1	Primary	yes	Prior leukemia	Both lost									Missense_Mutation + nonsense mut
RIM 15	Right frontal	Female	43	1	Primary	yes	Prior leukemia craniospinal	Both lost
RIM 16	Bilateral frontal	Female	37	1	Primary	yes	Prior leukemia	Both lost		chr22 intergenic	chr22:42,852,212							Missense_Mutation
RIM 17	Left cerebral	Male	22	2	Primary	yes	Prior medulloblastoma	Both lost		chr2 intergenic	chr2: 121337428
RIM 18	Right occipital	Male	30	1	Primary	yes	Prior leukemia	1p intact	Yes - ARHGAP20	ARHGAP20	chr11: 110,474,234
RIM 19	right posterior fossa	Male	39	1	Primary	yes	Prior leukemia	N.D	N.D	RBFOX2	chr22: 36,230,900
RIM 20	right frontal brain	Female	33	1	Primary	yes	Childhood neuroblastoma	N.D	N.D
RIM 21	left frontal lobe	Male	33	1	Primary	yes	Prior acute leukemia	N.D	N.D
RIM 22	Right frontal temporal	Male	46	1	Recurrent	yes	Prior low grade glioma	N.D	N.D
RIM 23	Left sphenoid wing	Male	39	1	Primary	yes	Prior leukemia	N.D	N.D	ADNP	chr20: 49,530,899
RIM 24	multiple-left parietal, left frontal, right parietal	Male	68	2	Multiple	yes	Prior tinea capitis	N.D	N.D
RIM 25	multiple left extra axial	Male	34	1	Multiple	yes	Prior medulloblastoma	N.D	N.D	chr9 intergenic	chr9: 114,706,000
RIM 26	SKULL BASE	Female	39	1	Primary	yes	Prior optic nerve glioma	N.D	N.D
RIM 27	Cerebral falx	Female	73	1	Primary	yes	Prior radiation to sinuses	N.D	N.D
RIM 28	Left leptomeninges-cerebral convexity	Female	24	2	Primary	yes	Prior leukemia	N.D	N.D
RIM 29	right middle fossa skull base menangioma	Female	27	1	Primary	yes	Prior acute lymphoblastic leukemia	N.D	N.D	COA1	chr7: -43,000,000
RIM 30	left posterior frontal parasagittal	Male	24	1	Primary	yes	Prior medulloblastoma	N.D	N.D			Splice_Site
RIM 31	left posterior frontal parasagittal	Male	27	1	Recurrent	yes		N.D	N.D
SM01	Right cerebral skull base	M	62	1	Primary	No	N.D	N.D	N.D
SM02	Right cerebral skull base	F	56	1	Primary	No	N.D	N.D	N.D			Nonsense_Mutation
SM03	Left frontal convexity	M	52	1	Primary	No	N.D	N.D	N.D
SM04	Right frontal convexity	M	80	1	Primary	No	N.D	N.D	N.D
SM05	Left frontal	F	82	2	Primary	No	N.D	N.D	N.D
SM06	Cerebral skull base	F	33	1	Primary	No	N.D	N.D	N.D
SM07	Right frontal parasagittal	M	61	2	Primary	No	N.D	N.D	N.D			Nonsense_Mutation
SM08	Left frontal	F	53	2	Primary	No	N.D	N.D	N.D				Missense_Mutation
SM09	Right frontal temporal	F	54	1	Primary	No	N.D	N.D	N.D
SM10	Right Cerebellopontine angle	F	46	1	Primary	No	N.D	N.D	N.D			Splice_Site
SM11	Left supratentorial	F	50	2	Primary	No	N.D	N.D	N.D
SM12	Left parasagittal	F	59	2	Primary	No	N.D	N.D	N.D
SM13	Left frontal	F	76	2	Primary	No	N.D	N.D	N.D
SM14	Cerebral skull base	M	47	1	Primary	No	N.D	N.D	N.D									Missense_Mutation		Missense_Mutation
SM15	Anterior cranial fossa skull base	F	54	1	Primary	No	N.D	N.D	N.D				Missense_Mutation		Missense_Mutation
SM16	Left posterior parietal	F	55	1	Primary	No	N.D	N.D	N.D
SM17	Left frontal parasagittal	F	27	2	Primary	No	N.D	N.D	N.D
SM18	Olfactory groove	M	69	2	Primary	No	N.D	N.D	N.D											Missense_Mutation
SM19	Right frontal extra-axial	F	61	2	Primary	No	N.D	N.D	N.D
SM20	Left frontoparietal	M	65	2	Primary	No	N.D	N.D	N.D
SM21	Right Cerebellopontine angle	F	75	2	Primary	No	N.D	N.D	N.D			Splice_Site + Nonsense mutation							Missense_Mutation
SM22	Right frontal just above sylvian fissure	F	39	2	Primary	No	N.D	N.D	N.D
SM23	Right parietal occipital	F	74	2	Primary	No	N.D	N.D	N.D
SM24	Left temporal skull base	F	42	2	Primary	No	N.D	N.D	N.D				Missense_Mutation							Missense_Mutation
SM25	Right cerebral convexity	F	57	1	Primary	No	N.D	N.D	N.D											Missense_Mutation	Missense_Mutation
SM26	Right cerebral convexity	M	63	2	Primary	No	N.D	N.D	N.D			Nonsense_Mutation
SM27	Foramen Magnum tumor	F	52	1	Primary	No	N.D	N.D	N.D			Nonsense_Mutation
SM28	Left cranial fossa	F	43	1	Primary	No	N.D	N.D	N.D				Missense_Mutation							Missense_Mutation
SM29	Right posterior fossa	F	32	1	Primary	No	N.D	N.D	N.D			Splice_Site		Missense_Mutation
SM30	Planum meningioma near optic nerve	M	68	1	Primary	No	N.D	N.D	N.D					Missense_Mutation
