# Supplementary material for: Therapeutic radiation for childhood cancer drives structural aberrations of NF2 in meningiomas
Source: Nat Commun. 2017 Aug 4;8:186. doi: 10.1038/s41467-017-00174-7 (PMC5543118; doi:10.1038/s41467-017-00174-7)
Supplement: Supplementary file 10 — Supplementary Data 9 [file 41467_2017_174_MOESM10_ESM.xlsx]

## Sheet: Supplementary Data9
#	Fusion Partner 1	Chr	Orientation	CNV status of 22q	Fusion Partner 2	Chr	Orientation	CNV status of gene partner	Frame	1p Status	Other CNV alterations of note
RIM01	NF2	22q	Plus strand	22q loss/NF2 deleted	MBD3	19p13.3	Minus	normal/diploid	out of frame	1p loss	1q gain, 6 loss, 13q loss, 14q loss, 17q gain, 18q loss
RIM03	NF2	22q	Plus strand	22q loss/NF2 deleted	NIPSNAP1	22q12.2	Minus	22q loss/NIPSNAP1 deleted	out of frame	1p loss	11q loss, 18q loss, 19p loss
RIM05	NF2	22q	Plus strand	22q loss/NF2 deleted	DDX49	19p12	Plus	19p loss/DDX49 deleted	in frame	1p loss	6q loss
RIM07	NF2	22q	Plus strand	22q loss/NF2 deleted	PHF21A	11p11.2	Minus	normal/diploid	out of frame	1p loss	balanced genome
RIM09	NF2	22q	Plus strand	22q loss/NF2 deleted	PPIL2	22q11.21	Plus	normal/diploid	out of frame	1p loss	balanced genome
RIM18	NF2	22q	Plus strand	22q loss/NF2 deleted	ARHGAP20	11q23.2	Minus	normal/diploid	out of frame	1p intact	8q loss, 18q loss, 19p loss
RIM17	NF2	22q	Plus strand	22q loss/NF2 deleted	intergenic (chr2:121337428-121338406)	2q14.2	Plus	normal/diploid	out of frame	1p loss	6q loss, 21q loss
RIM25	NF2	22q	Plus strand	*22q loss/NF2 deleted	intergenic (chr9:114706080-114707283)	9q32	Minus	normal/diploid	out of frame	1p loss	N/A
RIM16	NF2	22q	Plus strand	22q loss/NF2 deleted	intergenic (chr22:42851857-42852717)	22q13.31	Plus	22q loss	out of frame	1p loss	1q gain
RIM19	NF2	22q	Plus strand	22q loss/NF2 deleted	RBFOX2	22q12.3	Minus	22q loss/RBFOX2 deleted	out of frame	1p loss
RIM29	NF2	22q	Plus strand	*22q loss/NF2 deleted	COA1	7p13	Minus	N/A	out of frame	1p loss	N/A
RIM23	NF2	22q	Plus strand	*22q loss/NF2 deleted	ADNP	20q13.13	Minus	N/A	out of frame	1p loss	N/A
Notes
*	22q status determined from targeted sequencinc
N/A	CNV analysis not available
